# Supplementary material for: Association Between the Introduction of Pediatric Influenza Vaccination and Influenza Diagnoses in Primary Care and Hospitalizations: An Interrupted Time Series Study
Source: Vaccines (Basel). 2026 Apr 22;14(5):372. doi: 10.3390/vaccines14050372 (PMC13211677; doi:10.3390/vaccines14050372)
Supplement: Supplementary file 1 [file vaccines-14-00372-s001.zip]

Archive with 1 entries (1 files):
- vaccines-4259452-supplementary.pdf
